# Supplementary material for: Regioselective Reduction of 1H-1,2,3-Triazole Diesters
Source: Molecules. 2021 Sep 15;26(18):5589. doi: 10.3390/molecules26185589 (PMC8469956; doi:10.3390/molecules26185589)
Supplement: Supplementary file 1 [file molecules-26-05589-s001.zip]

Archive with 1 entries (1 files):
- molecules-1340993-supplementary.pdf
